# Supplementary material for: Cryogenic Foaming of Silk Fibroin Composite for Scaffolds in Bone and Periodontal Regeneration
Source: J Funct Biomater. 2026 May 6;17(5):230. doi: 10.3390/jfb17050230 (PMC13207308; doi:10.3390/jfb17050230)
Supplement: Supplementary file 1 [file jfb-17-00230-s001.zip]

Archive with 1 entries (1 files):
- jfb-4261954-supplementary.pdf
